# Supplementary material for: Subcutaneous Lenacapavir in People With Multidrug-Resistant HIV-1: 156 Week Results of the CAPELLA Study
Source: Open Forum Infect Dis. 2025 Dec 19;13(1):ofaf763. doi: 10.1093/ofid/ofaf763 (PMC12740718; doi:10.1093/ofid/ofaf763)
Supplement: ofaf763_Supplementary_Data [file ofaf763_supplementary_data.zip]

Archive with 4 entries (4 files):
- FINAL protocol-amd-4-GS-US-200-4625_DS_QCed-f-redact.pdf.pdf
- GS-US-200-4625-Year 2 & 3-SAP_f-redact.pdf
- Ogbuagu_CAPELLA 3 yr analysis appendix.docx
- Prot GS-US-200-4625 amd-5_DS_QCed-f-redact.pdf.pdf
